# Supplementary material for: Carotenoid Cleavage Dioxygenase Gene CCD4 Enhances Tanshinone Accumulation and Drought Resistance in Salvia miltiorrhiza
Source: Int J Mol Sci. 2024 Dec 9;25(23):13223. doi: 10.3390/ijms252313223 (PMC11642500; doi:10.3390/ijms252313223)
Supplement: Supplementary file 1 [file ijms-25-13223-s001.zip]

Archive with 3 entries (3 files):
- ijms-3300146 - supplementary.pdf
- Table S1.xls
- Table S2.xlsx
