# Supplementary material for: Carotenoid Cleavage Dioxygenase Gene CCD4 Enhances Tanshinone Accumulation and Drought Resistance in Salvia miltiorrhiza
Source: Int J Mol Sci. 2024 Dec 9;25(23):13223. doi: 10.3390/ijms252313223 (PMC11642500; doi:10.3390/ijms252313223)
Supplement: Supplementary file 1 [file ijms-25-13223-s001.zip › Table S1.xls]

## Sheet: Sheet1
Table S1. Analysis of the pyhsicochemical properties of the SmCCO gene family of Salvia miltiorrhiza
Gene ID	Gene length(bp)	cDNA length(bp)	Protein(aa)	Mw(Da)	pI
>SMil_00020708-RA_Salv	1675	1233	410	45658.4	5.49
>SMil_00020494-RA_Salv	1200	1131	376	41710.8	5.41
>SMil_00029898-RA_Salv	992	918	305	33700.8	5.71
>SMil_00022000-RA_Salv	2497	1572	523	57371.2	6.19
>SMil_00003783-RA_Salv	1665	1665	554	61669.2	6.01
>SMil_00022546-RA_Salv	678	678	225	24333.7	9.45
>SMil_00028621-RA_Salv	3618	1671	556	61283.1	5.96
>SMil_00006129-RA_Salv	6508	2409	802	88491.2	5.78
>SMil_00013378-RA_Salv	1819	1719	572	62244.1	6.39
>SMil_00000098-RA_Salv	1827	1719	572	62734.8	6.29
>SMil_00030007-RA_Salv	5011	1329	442	48574.3	4.86
>SMil_00009596-RA_Salv	2309	1695	564	61637.2	5.99
>SMil_00003235-RA_Salv	2771	1521	506	55098.6	8.44
>SMil_00026610-RA_Salv	1608	1608	535	59401.5	6.33
>SMil_00000097-RA_Salv	1816	1614	537	58636.2	7
>SMil_00000100-RA_Salv	3679	1755	584	64032.2	6.39
>SMil_00007191-RA_Salv	1924	1758	585	64409.8	5.58
>SMil_00024676-RA_Salv	1032	1032	343	38205.6	9.33
>SMil_00018262-RA_Salv	2523	1344	447	49975.2	9.31
>SMil_00021340-RA_Salv	2309	1752	583	63041.1	6.47
>SMil_00022548-RA_Salv	705	705	234	26469.1	5.16
>SMil_00028992-RA_Salv	1637	1548	515	56826.3	5.63
>SMil_00028738-RA_Salv	876	816	271	29984.2	4.55
>SMil_00017254-RA_Salv	2387	1911	636	69971.4	6.56
>SMil_00018121-RA_Salv	1101	1101	366	40030.7	5.36
>SMil_00022547-RA_Salv	252	252	83	9609.79	6.25
