# Supplementary material for: Carotenoid Cleavage Dioxygenase Gene CCD4 Enhances Tanshinone Accumulation and Drought Resistance in Salvia miltiorrhiza
Source: Int J Mol Sci. 2024 Dec 9;25(23):13223. doi: 10.3390/ijms252313223 (PMC11642500; doi:10.3390/ijms252313223)
Supplement: Supplementary file 1 [file ijms-25-13223-s001.zip › Table S2.xlsx]

## Sheet: Sheet1
Table S2. Primers used in this study
Gene name	Primer Sequence (5' to 3')	Annotation
SmCCD4	ATGGGTTACCCTTTTGTTCCAA	gene clone
	TCAAATTTTAGCCAAATCAGTCTGA
CAMV35S	ACAAAGGCGGCAACAAACG	gene clone
	GCCAGTCTTCACGGCGAGT
GW-SmCCD4	GGGGACAAGTTTGTACAAAAAAGCAGGCTTCATGACAACTTTAGGATTGCATTC	gateway
	GGGGACCACTTTGTACAAGAAAGCTGGGTCCTATAAATCACCAGCTAAAAAGTACC
SmCCD4	CCGCCAACGCCAATTTAGCC	RT-qPCR
	GAATGGCCCGGATGCTCCAA
SmHMGR1	CATGCCTCAACCTGCTGGGA	RT-qPCR
	ATCGCCGACATGAGCGAGAG
SmFPPS	TCCAGGGCCTTTACAACCAGC	RT-qPCR
	TTCATCGCCGCATTGTTCAGT
SmGPPS	ATACAAGGCGGGTATTGGCTC	RT-qPCR
	TGCATGGTCTCACCAGTGACCA
SmGGPPS	CATTTCCTCCCACGGCGTCT	RT-qPCR
	CGTCGTCAAGCGCCTTGTTC
SmCPS1	AGAGAATCGCGTGGGCCAAA	RT-qPCR
	CGCCGTTTGTGTCGTTGAGG
SmKSL1	GGAGCGATGACACGGCACTA	RT-qPCR
	GCCGGTCAACCATGGAGACAT
Sm CYP76AH1	AACGCTTCCTCGATAACAAGAT	RT-qPCR
	TTATGAACCAGAGTCGCAGTAG
SmDXS1	GGGTCACCTGGGATCAAGCC	RT-qPCR
	GGTGGCCAACATCCCACAGA
Smβ-actin	AGGAACCACCGATCCAGACA	RT-qPCR
	GGTGCCCTGAGGTCCTGTT
SmTAT1	CGAGCAGGGATGGGAGGTTG	RT-qPCR
	GCCTCTTGGCTGTCTCAGCA
SmHPPR1	TGACTCCAGAAACAACCCACATT	RT-qPCR
	CCCAGACGACCCTCCACAAG
SmPAL1	GATAGCGGAGTGCAGGTCGTAC	RT-qPCR
	CGAACTAGCAGATTGGCAGAGG
SmC4H1	CCAGGAGTCCAAATAACAGAGCCG	RT-qPCR
	GCCACCAAGCGTTCACCAAGAT
Sm4CL1	TCACCCATGCCGGATTCGAG	RT-qPCR
	AGATCGCGCCGATGAAGGAG
SmRAS	CCAAAGTCAATTATGCCAAGGG	RT-qPCR
	GTCGGATAGGTGGTGCTCGT
SmActin	AGGAACCACCGATCCAGACA GGTGCCCTGAGGTCCTGTT	RT-qPCR inner control
Smβ-actin	GGTGCCCTGAGGTCCTGTT	RT-qPCR inner control
	GGTGCCCTGAGGTCCTGTT	RT-qPCR inner control
